# Supplementary material for: Sex-specific reporting patterns and onset timing of immune-related adverse events associated with nivolumab and pembrolizumab: a dual-database pharmacovigilance analysis
Source: Front Immunol. 2026 May 13;17:1837640. doi: 10.3389/fimmu.2026.1837640 (PMC13212199; doi:10.3389/fimmu.2026.1837640)
Supplement: Supplementary file 2 [file Table1.xlsx]

## Sheet: Supplementary Table S1
Supplementary Table S1. Prespecified MedDRA preferred terms used to identify immune-related adverse events in FAERS and JADER
Immune-related adverse events	Included preferred terms
Liver disorder	Immune-mediated hepatic disorder, liver disorder, liver injury, hepatocellular injury, drug-induced liver injury, suspected drug-induced liver injury, mixed liver injury
Cholestasis	Immune-mediated cholestasis, cholestasis, hepatitis cholestatic
Cholangitis	Immune-mediated cholangitis, cholangitis
Hepatitis	Immune-mediated hepatitis, hepatitis, autoimmune hepatitis
Encephalitis	Immune-mediated encephalitis, encephalitis, encephalitis autoimmune
Myelitis	Immune-mediated myelitis, myelitis
Encephalopathy	Immune-mediated encephalopathy, encephalopathy, autoimmune encephalopathy
Optic neuritis	Immune-mediated optic neuritis, optic neuritis
Myasthenia gravis	Immune-mediated myasthenia gravis, myasthenia gravis, myasthenia gravis crisis
Neuropathy	Immune-mediated neuropathy, neuropathy peripheral, polyneuropathy, autoimmune neuropathy, neuritis
Arthritis	Immune-mediated arthritis, arthritis, polyarthritis, synovitis, osteoarthritis, autoimmune arthritis
Myositis	Immune-mediated myositis, myositis, polymyositis, autoimmune myositis
Bronchitis	Bronchitis
Pneumonitis	Pneumonitis
Interstitial lung disease	Interstitial lung disease
Lung disease	Immune-mediated lung disease, autoimmune lung disease
Hypophysitis	Immune-mediated hypophysitis, hypophysitis, hypopituitarism
Hyperthyroidism	Immune-mediated hyperthyroidism, hyperthyroidism, Graves' disease
Hypothyroidism	Immune-mediated hypothyroidism, hypothyroidism, autoimmune hypothyroidism
Thyroiditis	Immune-mediated thyroiditis, thyroiditis, autoimmune thyroiditis, silent thyroiditis, thyroiditis chronic
Adrenal insufficiency	Immune-mediated adrenal insufficiency, adrenal insufficiency
Type 1 diabetes mellitus	Type 1 diabetes mellitus, fulminant type 1 diabetes mellitus
Endocrinopathy	Immune-mediated endocrinopathy
Dermatitis	Immune-mediated dermatitis, dermatitis, dermatitis exfoliative generalised, dermatitis exfoliative, autoimmune dermatitis
Rash	Rash, rash papular, exfoliative rash, rash maculo-papular, rash pruritic
Nephritis	Immune-mediated nephritis, nephritis, autoimmune nephritis
Renal disorder	Immune-mediated renal disorder, nephropathy
Cystitis	Immune-mediated cystitis, cystitis, cystitis noninfective, cystitis interstitial
Proctitis	Immune-mediated proctitis, proctitis
Gastritis	Immune-mediated gastritis, gastritis
Enterocolitis	Immune-mediated enterocolitis, enterocolitis, colitis, autoimmune colitis, enteritis, gastroenteritis
Pancreatitis	Immune-mediated pancreatitis, pancreatitis, autoimmune pancreatitis
Oesophagitis	Immune-mediated oesophagitis, oesophagitis
Gastrointestinal disorder	Immune-mediated gastrointestinal disorder, gastrointestinal disorder
Pericarditis	Immune-mediated pericarditis, pericarditis, autoimmune pericarditis, myopericarditis
Myocarditis	Immune-mediated myocarditis, myocarditis, autoimmune myocarditis
Vasculitis	Immune-mediated vasculitis, vasculitis, autoimmune vasculitis
Pancytopenia	Immune-mediated pancytopenia, pancytopenia, autoimmune pancytopenia
Cytopenia	Immune-mediated cytopenia, cytopenia, bicytopenia
Thrombocytopenia	Immune thrombocytopenia, thrombocytopenia, thrombocytopenic purpura
Scleritis	Immune-mediated scleritis, scleritis
Uveitis	Immune-mediated uveitis, uveitis, autoimmune uveitis
Immune-mediated adverse reaction	Immune-mediated adverse reaction
Abbreviations: MedDRA, Medical Dictionary for Regulatory Activities; FAERS, Food and Drug Administration Adverse Event Reporting System; JADER, Japanese Adverse Drug Event Report database.
