# Supplementary material for: Sex-specific reporting patterns and onset timing of immune-related adverse events associated with nivolumab and pembrolizumab: a dual-database pharmacovigilance analysis
Source: Front Immunol. 2026 May 13;17:1837640. doi: 10.3389/fimmu.2026.1837640 (PMC13212199; doi:10.3389/fimmu.2026.1837640)
Supplement: Supplementary file 3 [file Table2.xlsx]

## Sheet: Supplementary Table S2
Supplementary Table S2. Two-by-two contingency table and formula used for calculating the ROR comparing males and females
Sex	Target adverse events	All Other adverse events	Equation
Female	a	b
Male	c	d
Abbreviations: ROR, reporting odds ratio.
