# Supplementary material for: Sex-specific reporting patterns and onset timing of immune-related adverse events associated with nivolumab and pembrolizumab: a dual-database pharmacovigilance analysis
Source: Front Immunol. 2026 May 13;17:1837640. doi: 10.3389/fimmu.2026.1837640 (PMC13212199; doi:10.3389/fimmu.2026.1837640)
Supplement: Supplementary file 4 [file Table3.xlsx]

## Sheet: Supplementary Table S3
Supplementary Table S3. Sensitivity analysis of sex-stratified disproportionality signals at the SOC level for irAEs associated with nivolumab and pembrolizumab in FAERS and JADER
SOC	FAERS				JADER
	Male (n = 85,088), n (%)	Female (n = 61,708), n (%)	Adjusted ROR (95% CI)	Q-value	Male (n = 36,774), n (%)	Female (n = 19,993), n(%)	Adjusted ROR (95% CI)	Q-value
Endocrine disorders	777 (0.91%)	970 (1.57%)	1.67 (1.51, 1.85)	<0.001	1,549 (4.21%)	1,705 (8.53%)	1.48 (1.37, 1.60)	<0.001
Respiratory, thoracic and mediastinal disorders	638 (0.75%)	334 (0.54%)	0.84 (0.73, 0.96)	0.03198	702 (1.91%)	171 (0.86%)	0.63 (0.52, 0.75)	<0.001
Gastrointestinal disorders	1,196 (1.41%)	932 (1.51%)	1.22 (1.12, 1.34)	0.01308	1,657 (4.51%)	918 (4.59%)	0.99 (0.90, 1.08)	0.7752
Hepatobiliary disorders	1,380 (1.62%)	1,003 (1.63%)	1.05 (0.96, 1.15)	0.3686	1,294 (3.52%)	848 (4.24%)	1.09 (0.99, 1.20)	0.1222
Skin and subcutaneous tissue disorders	282 (0.33%)	229 (0.37%)	1.30 (1.08, 1.56)	0.0143	501 (1.36%)	288 (1.44%)	1.19 (1.01, 1.40)	0.1027
Nervous system disorders	307 (0.36%)	239 (0.39%)	1.17 (0.98, 1.40)	0.1326	319 (0.87%)	182 (0.91%)	1.11 (0.91, 1.35)	0.3553
Blood and lymphatic system disorders	193 (0.23%)	151 (0.24%)	1.10 (0.88, 1.38)	0.4284	189 (0.51%)	111 (0.56%)	1.18 (0.91, 1.52)	0.2764
Musculoskeletal disorders	416 (0.49%)	235 (0.38%)	0.82 (0.69, 0.97)	0.03984	379 (1.03%)	204 (1.02%)	1.04 (0.86, 1.25)	0.752
Cardiac disorders	545 (0.64%)	348 (0.56%)	0.93 (0.81, 1.07)	0.3757	302 (0.82%)	205 (1.03%)	1.22 (1.00, 1.48)	0.1135
Renal and urinary disorders	315 (0.37%)	201 (0.33%)	1.01 (0.84, 1.21)	0.946	231 (0.63%)	107 (0.54%)	0.83 (0.65, 1.07)	0.2257
Eye disorders	70 (0.08%)	63 (0.10%)	1.35 (0.96, 1.92)	0.1326	56 (0.15%)	57 (0.29%)	1.47 (0.98, 2.21)	0.1208
Overall irAEs	5,452 (6.41%)	4,175 (6.77%)	1.12 (1.07, 1.17)	<0.001	6,491 (17.65%)	4,376 (21.89%)	1.14 (1.09, 1.19)	<0.001
Abbreviations: SOC, system organ class; irAEs, immune-related adverse events; FAERS, Food and Drug Administration Adverse Event Reporting System; JADER, Japanese Adverse Drug Event Report database; ROR, reporting odds ratio; 95% CI, 95% confidence interval.
Note: Models were adjusted for age group (< 60, 60–69, ≥ 70, and unknown), primary neoplasm site (respiratory and intrathoracic, genitourinary tract, skin, gastrointestinal, other sites, and unspecified/missing), PD-1 inhibitor (nivolumab or pembrolizumab), and concomitant therapy (ipilimumab or tyrosine kinase inhibitor); and FAERS models were additionally adjusted for reporting regions (Asia, E…
