# Supplementary material for: Sex-specific reporting patterns and onset timing of immune-related adverse events associated with nivolumab and pembrolizumab: a dual-database pharmacovigilance analysis
Source: Front Immunol. 2026 May 13;17:1837640. doi: 10.3389/fimmu.2026.1837640 (PMC13212199; doi:10.3389/fimmu.2026.1837640)
Supplement: Supplementary file 5 [file Table4.xlsx]

## Sheet: Supplementary Table S4
Supplementary Table S4. Drug-specific analysis of sex-stratified disproportionality signals at the SOC level for irAEs associated with nivolumab and pembrolizumab in FAERS and JADER
Drug name	SOC	FAERS				JADER
		Male (n = 47,632), n (%)	Female (n = 25,463), n (%)	Adjusted ROR (95% CI)	Q-value	Male (n = 21,931), n (%)	Female (n = 7,469), n (%)	Adjusted ROR (95% CI)	Q-value
Nivolumab	Endocrine disorders	3,614 (7.59%)	2,015 (7.91%)	1.13 (1.07, 1.20)	<0.001	4,978 (22.70%)	1,959 (26.23%)	1.21 (1.14, 1.29)	<0.001
	Respiratory, thoracic and mediastinal disorders	2,568 (5.39%)	1,049 (4.12%)	0.83 (0.77, 0.89)	<0.001	4,470 (20.38%)	1,022 (13.68%)	0.68 (0.63, 0.73)	<0.001
	Gastrointestinal disorders	2,756 (5.79%)	1,676 (6.58%)	1.11 (1.04, 1.18)	0.0038766	1,989 (9.07%)	733 (9.81%)	0.98 (0.90, 1.08)	0.977672
	Hepatobiliary disorders	2,404 (5.05%)	1,439 (5.65%)	1.17 (1.09, 1.26)	<0.001	1,580 (7.20%)	759 (10.16%)	1.26 (1.14, 1.38)	<0.001
	Skin and subcutaneous tissue disorders	2,283 (4.79%)	1,296 (5.09%)	1.06 (0.99, 1.14)	0.194568	925 (4.22%)	325 (4.35%)	1.17 (1.02, 1.34)	0.0716645
	Nervous system disorders	1,327 (2.79%)	694 (2.73%)	0.99 (0.91, 1.09)	0.913193	808 (3.68%)	270 (3.61%)	1.01 (0.87, 1.16)	0.977672
	Blood and lymphatic system disorders	906 (1.90%)	496 (1.95%)	1.06 (0.95, 1.18)	0.4171	273 (1.24%)	96 (1.29%)	1.01 (0.79, 1.28)	0.977672
	Musculoskeletal disorders	1,059 (2.22%)	506 (1.99%)	0.89 (0.79, 0.99)	0.0604862	529 (2.41%)	179 (2.40%)	1.01 (0.85, 1.20)	0.977672
	Cardiac disorders	871 (1.83%)	420 (1.65%)	0.95 (0.84, 1.07)	0.442939	473 (2.16%)	156 (2.09%)	1.02 (0.85, 1.22)	0.977672
	Renal and urinary disorders	347 (0.73%)	202 (0.79%)	1.14 (0.96, 1.36)	0.198181	157 (0.72%)	36 (0.48%)	0.70 (0.48, 1.01)	0.150184
	Eye disorders	216 (0.45%)	157 (0.62%)	1.26 (1.02, 1.55)	0.0616385	167 (0.76%)	86 (1.15%)	1.06 (0.81, 1.39)	0.977672
	Unspecified irAEs	67 (0.14%)	26 (0.10%)	0.87 (0.55, 1.38)	0.614351	69 (0.31%)	25 (0.33%)	1.01 (0.63, 1.60)	0.977672
	Overall irAEs	14,716 (30.90%)	7,909 (31.06%)	1.06 (1.02, 1.10)	0.0032029	13,998 (63.83%)	4,693 (62.83%)	0.96 (0.91, 1.01)	0.276939
Drug name	SOC	Male (n = 37,456), n (%)	Female (n = 36,245), n (%)	Adjusted ROR (95% CI)	Q-value	Male (n = 14,843), n (%)	Female (n = 12,524), n (%)	Adjusted ROR (95% CI)	Q-value
Pembrolizumab	Endocrine disorders	2,229 (5.95%)	3,386 (9.34%)	1.41 (1.33, 1.50)	<0.001	2,717 (18.30%)	3,876 (30.95%)	1.44 (1.35, 1.54)	<0.001
	Respiratory, thoracic and mediastinal disorders	2,593 (6.92%)	1,390 (3.84%)	0.65 (0.61, 0.70)	<0.001	2,980 (20.08%)	1,094 (8.74%)	0.55 (0.51, 0.60)	<0.001
	Gastrointestinal disorders	1,681 (4.49%)	1,772 (4.89%)	1.11 (1.03, 1.19)	0.00719128	1,120 (7.55%)	907 (7.24%)	1.04 (0.94, 1.15)	0.638901
	Hepatobiliary disorders	2,068 (5.52%)	1,828 (5.04%)	0.97 (0.90, 1.04)	0.431048	949 (6.39%)	703 (5.61%)	0.85 (0.76, 0.96)	0.0210964
	Skin and subcutaneous tissue disorders	1,730 (4.62%)	1,923 (5.31%)	1.14 (1.07, 1.23)	<0.001	459 (3.09%)	401 (3.20%)	0.90 (0.77, 1.05)	0.331143
	Nervous system disorders	1,195 (3.19%)	1,318 (3.64%)	1.19 (1.09, 1.30)	<0.001	481 (3.24%)	366 (2.92%)	1.03 (0.88, 1.20)	0.799485
	Blood and lymphatic system disorders	1,198 (3.20%)	1,289 (3.56%)	1.17 (1.07, 1.27)	0.00105244	158 (1.06%)	232 (1.85%)	1.63 (1.30, 2.05)	<0.001
	Musculoskeletal disorders	790 (2.11%)	620 (1.71%)	0.91 (0.82, 1.02)	0.125449	292 (1.97%)	228 (1.82%)	1.13 (0.93, 1.38)	0.331143
	Cardiac disorders	773 (2.06%)	790 (2.18%)	1.10 (0.98, 1.22)	0.125449	253 (1.70%)	239 (1.91%)	1.04 (0.84, 1.27)	0.799485
	Renal and urinary disorders	411 (1.10%)	362 (1.00%)	1.02 (0.87, 1.18)	0.841931	146 (0.98%)	100 (0.80%)	0.97 (0.73, 1.30)	0.846944
	Eye disorders	63 (0.17%)	105 (0.29%)	2.14 (1.54, 2.97)	<0.001	66 (0.44%)	85 (0.68%)	1.59 (1.10, 2.28)	0.0331849
	Unspecified irAEs	296 (0.79%)	175 (0.48%)	0.77 (0.64, 0.94)	0.0155857	82 (0.55%)	51 (0.41%)	0.62 (0.41, 0.92)	0.0417744
	Overall irAEs	12,509 (33.40%)	12,459 (34.37%)	1.09 (1.05, 1.12)	<0.001	8,726 (58.79%)	7,365 (58.81%)	0.98 (0.93, 1.03)	0.629471
Abbreviations: SOC, system organ class; irAEs, immune-related adverse events; FAERS, Food and Drug Administration Adverse Event Reporting System; JADER, Japanese Adverse Drug Event Report database; ROR, reporting odds ratio; 95% CI, 95% confidence interval.
Note: Models were adjusted for age group (< 60, 60–69, ≥ 70, and unknown), primary neoplasm site (respiratory and intrathoracic, genitourinary tract, skin, gastrointestinal, other sites, and unspecified/missing), PD-1 inhibitor (nivolumab or pembrolizumab), and concomitant therapy (ipilimumab or tyrosine kinase inhibitor); and FAERS models were additionally adjusted for reporting regions (Asia, E…
