# Supplementary material for: Sex-specific reporting patterns and onset timing of immune-related adverse events associated with nivolumab and pembrolizumab: a dual-database pharmacovigilance analysis
Source: Front Immunol. 2026 May 13;17:1837640. doi: 10.3389/fimmu.2026.1837640 (PMC13212199; doi:10.3389/fimmu.2026.1837640)
Supplement: Supplementary file 6 [file Table5.xlsx]

## Sheet: Supplementary Table S5
Supplementary Table S5. Sex-stratified characteristics of adverse event reports for nivolumab and pembrolizumab in FAERS and JADER included in the TTO analysis
Characteristics	FAERS			JADER
	Male (n = 35,965)	Female (n = 23,843)	P-value	Male (n = 17,279)	Female (n = 8,117)	P-value
Age group, years			<0.001			<0.001
< 60	8,833 (24.56%)	8,446 (35.42%)		2,899 (16.78%)	2,216 (27.30%)
60–69	11,512 (32.01%)	6,974 (29.25%)		5,263 (30.46%)	2,351 (28.96%)
≥ 70	14,344 (39.88%)	7,302 (30.63%)		8,953 (51.81%)	3,431 (42.27%)
Unknown	1,276 (3.55%)	1,121 (4.70%)		164 (0.95%)	119 (1.47%)
Primary neoplasm site			<0.001			<0.001
Respiratory and intrathoracic	12,602 (35.04%)	6,116 (25.65%)		7,845 (45.40%)	1,991 (24.53%)
Genitourinary tract	7,443 (20.70%)	5,746 (24.10%)		4,716 (27.29%)	3,261 (40.17%)
Skin (including melanoma)	5,264 (14.64%)	3,551 (14.89%)		1,241 (7.18%)	1,002 (12.34%)
Gastrointestinal	4,600 (12.79%)	2,055 (8.62%)		2,302 (13.32%)	769 (9.47%)
Other sites†	3,803 (10.57%)	4,899 (20.55%)		948 (5.49%)	969 (11.94%)
Unspecified/missing				227 (1.31%)	125 (1.54%)
PD-1 inhibitors			<0.001			<0.001
Nivolumab	21,400 (59.50%)	10,971 (46.01%)		10,959 (63.42%)	3,769 (46.43%)
Pembrolizumab	14,565 (40.50%)	12,872 (53.99%)		6,320 (36.58%)	4,348 (53.57%)
Concomitant therapy			<0.001			<0.001
Concomitant ipilimumab	7,221 (20.08%)	3,853 (16.16%)		4,853 (28.09%)	1,734 (21.36%)
Concomitant TKI	3,996 (11.11%)	4,072 (17.08%)		948 (5.49%)	1,692 (20.85%)
Reporting region			<0.001
Asia	12,090 (33.62%)	6,394 (26.82%)		Not applicable
Europe	14,519 (40.37%)	10,651 (44.67%)
North America	6,762 (18.80%)	5,043 (21.15%)
Other regions§	1,199 (3.33%)	823 (3.45%)
Unknown	1,395 (3.88%)	932 (3.91%)
Abbreviations: FAERS, Food and Drug Administration Adverse Event Reporting System; JADER, Japanese Adverse Drug Event Report database; TTO, time-to-onset; PD-1, programmed cell death-1; TKI, tyrosine kinase inhibitor.
Note: Data are shown as counts and percentages and Pearson’s chi-square tests was used to compare males and females within each database. Statistical significance was defined as a two-sided p-value of < 0.05. Bold p-values indicate statistically significant differences.
†Other sites include bone and soft tissue, breast, central nervous system, endocrine, head and neck, and lymphoid and hematopoietic tissues.
§Other regions including Africa, South America, and Oceania.
