# Supplementary material for: Sex-specific reporting patterns and onset timing of immune-related adverse events associated with nivolumab and pembrolizumab: a dual-database pharmacovigilance analysis
Source: Front Immunol. 2026 May 13;17:1837640. doi: 10.3389/fimmu.2026.1837640 (PMC13212199; doi:10.3389/fimmu.2026.1837640)
Supplement: Supplementary file 7 [file Table6.xlsx]

## Sheet: Supplementary Table S6
Supplementary Table S6. Comparison of report characteristics between reports included in and not included in the TTO analyses in FAERS and JADER
Characteristics	FAERS			JADER
	Included in TTO analyses (n=59,808)	Not included in TTO analyses (n=86,988)	P-value	Included in TTO analyses (n=25,396)	Not included in TTO analyses (n=31,371)	P-value
Sex			<0.001			<0.001
Male	35,965 (60.13%)	49,123 (56.47%)		17,279 (68.04%)	19,495 (62.14%)
Female	23,843 (39.87%)	37,865 (43.53%)		8,117 (31.96%)	11,876 (37.86%)
Age group, years			<0.001			<0.001
< 60	17,279 (28.89%)	18,106 (20.81%)		5,115 (20.14%)	5,969 (19.03%)
60–69	18,486 (30.91%)	17,550 (20.18%)		7,614 (29.98%)	8,009 (25.53%)
≥ 70	21,646 (36.19%)	23,604 (27.13%)		12,384 (48.76%)	13,792 (43.96%)
Unknown	2,397 (4.01%)	27,728 (31.88%)		283 (1.11%)	3,601 (11.48%)
Primary neoplasm site			<0.001			<0.001
Respiratory and intrathoracic	18,718 (31.30%)	21,165 (24.33%)		9,836 (38.73%)	9,783 (31.18%)
Genitourinary tract	13,189 (22.05%)	19,704 (22.65%)		7,977 (31.41%)	10,366 (33.04%)
Skin (including melanoma)	8,815 (14.74%)	11,330 (13.02%)		2,243 (8.83%)	1,746 (5.57%)
Gastrointestinal	6,655 (11.13%)	7,727 (8.88%)		3,071 (12.09%)	4,594 (14.64%)
Other sites†	8,702 (14.55%)	10,388 (11.94%)		1,917 (7.55%)	3,123 (9.96%)
Unspecified/missing	3,729 (6.23%)	16,674 (19.17%)		352 (1.39%)	1,759 (5.61%)
PD-1 inhibitors			<0.001			<0.001
Nivolumab	32,371 (54.12%)	40,724 (46.82%)		14,728 (57.99%)	14,672 (46.77%)
Pembrolizumab	27,437 (45.88%)	46,264 (53.18%)		10,668 (42.01%)	16,699 (53.23%)
Concomitant therapy			<0.001			<0.001
Concomitant ipilimumab	11,074 (18.52%)	11,360 (13.06%)		6,587 (25.94%)	7,956 (25.36%)
Concomitant TKI	8,068 (13.49%)	13,109 (15.07%)		2,640 (10.40%)	4,381 (13.97%)
Reporting region			<0.001
Asia	18,484 (30.91%)	23,892 (27.47%)		Not applicable
Europe	25,170 (42.08%)	18,799 (21.61%)
North America	11,805 (19.74%)	40,091 (46.09%)
Other regions§	2,022 (3.38%)	2,677 (3.08%)
Unknown	2,327 (3.89%)	1,529 (1.76%)
Abbreviations: FAERS, Food and Drug Administration Adverse Event Reporting System; JADER, Japanese Adverse Drug Event Report database; TTO, time-to-onset; PD-1, programmed cell death-1; TKI, tyrosine kinase inhibitor.
Note: Data are shown as counts and percentages and Pearson’s chi-square tests was used to compare included in and not included in the TTO analyses within each database. Statistical significance was defined as a two-sided p-value of < 0.05. Bold p-values indicate statistically significant differences.
†Other sites include bone and soft tissue, breast, central nervous system, endocrine, head and neck, and lymphoid and hematopoietic tissues.
§Other regions including Africa, South America, and Oceania.
