# Supplementary material for: Sex-specific reporting patterns and onset timing of immune-related adverse events associated with nivolumab and pembrolizumab: a dual-database pharmacovigilance analysis
Source: Front Immunol. 2026 May 13;17:1837640. doi: 10.3389/fimmu.2026.1837640 (PMC13212199; doi:10.3389/fimmu.2026.1837640)
Supplement: Supplementary file 8 [file Table7.xlsx]

## Sheet: Supplementary Table S7
Supplementary Table S7. Drug-specific analysis of sex-stratified Weibull AFT analysis of TTO for irAEs by SOC in FAERS and JADER
Drug name	SOC	FAERS							JADER
		Sex	Number of case	Scale parameter α (95% CI)	Shape parameter β (95% CI)	Hazard type	aTR(95% CI)	Q-value	Sex	Number of case	Scale parameter α (95% CI)	Shape parameter β (95% CI)	Hazard type	aTR(95% CI)	Q-value
Nivolumab	Endocrine disorders	Male	1940	89.13 (83.78, 94.48)	0.78 (0.76, 0.81)	Early failure	Reference		Male	2448	117.90 (112.78, 123.03)	0.96 (0.94, 0.99)	Early failure	Reference
		Female	1000	85.09 (78.02, 92.17)	0.79 (0.75, 0.82)	Early failure	0.97 (0.88, 1.07)	0.791	Female	931	111.10 (102.82, 119.39)	0.91 (0.87, 0.95)	Early failure	0.93 (0.86, 1.00)	0.295
	Respiratory, thoracic and mediastinal disorders	Male	1448	81.42 (75.42, 87.42)	0.74 (0.71, 0.77)	Early failure	Reference		Male	2436	88.85 (84.41, 93.29)	0.84 (0.82, 0.87)	Early failure	Reference
		Female	530	82.01 (71.87, 92.16)	0.73 (0.68, 0.77)	Early failure	0.99 (0.86, 1.13)	0.869	Female	567	107.48 (96.32, 118.64)	0.84 (0.78, 0.89)	Early failure	1.06 (0.95, 1.18)	0.637
	Gastrointestinal disorders	Male	1432	89.29 (82.83, 95.76)	0.76 (0.73, 0.79)	Early failure	Reference		Male	999	93.26 (85.69, 100.83)	0.81 (0.77, 0.84)	Early failure	Reference
		Female	844	90.70 (82.12, 99.28)	0.75 (0.72, 0.79)	Early failure	1.03 (0.92, 1.15)	0.791	Female	401	92.00 (80.27, 103.72)	0.81 (0.75, 0.87)	Early failure	1.00 (0.87, 1.16)	0.997
	Hepatobiliary disorders	Male	1282	78.92 (73.07, 84.77)	0.78 (0.75, 0.81)	Early failure	Reference		Male	803	65.66 (59.47, 71.85)	0.78 (0.74, 0.82)	Early failure	Reference
		Female	762	71.49 (64.66, 78.31)	0.79 (0.75, 0.83)	Early failure	0.91 (0.81, 1.02)	0.449	Female	380	82.63 (71.64, 93.62)	0.80 (0.74, 0.86)	Early failure	1.18 (1.00, 1.38)	0.295
	Skin and subcutaneous tissue disorders	Male	1025	39.25 (35.31, 43.18)	0.65 (0.62, 0.68)	Early failure	Reference		Male	469	34.58 (29.68, 39.49)	0.68 (0.64, 0.72)	Early failure	Reference
		Female	578	45.28 (38.65, 51.92)	0.59 (0.56, 0.63)	Early failure	1.26 (1.07, 1.48)	0.06	Female	181	46.05 (37.12, 54.98)	0.80 (0.71, 0.88)	Early failure	1.00 (0.79, 1.27)	0.997
	Nervous system disorders	Male	662	68.72 (61.27, 76.16)	0.74 (0.70, 0.79)	Early failure	Reference		Male	388	52.90 (46.57, 59.23)	0.88 (0.82, 0.94)	Early failure	Reference
		Female	342	66.86 (56.33, 77.40)	0.71 (0.66, 0.77)	Early failure	0.99 (0.83, 1.18)	0.869	Female	135	60.36 (48.71, 72.01)	0.93 (0.82, 1.04)	Random failure	1.08 (0.87, 1.34)	0.826
	Blood and lymphatic system disorders	Male	496	71.68 (62.11, 81.25)	0.70 (0.65, 0.74)	Early failure	Reference		Male	154	71.05 (54.21, 87.89)	0.71 (0.63, 0.79)	Early failure	Reference
		Female	285	69.57 (57.69, 81.46)	0.72 (0.66, 0.78)	Early failure	0.91 (0.73, 1.12)	0.791	Female	61	82.27 (58.90, 105.63)	0.93 (0.76, 1.11)	Random failure	1.07 (0.75, 1.53)	0.916
	Musculoskeletal disorders	Male	479	65.79 (57.45, 74.12)	0.75 (0.70, 0.80)	Early failure	Reference		Male	296	60.26 (51.39, 69.12)	0.82 (0.76, 0.89)	Early failure	Reference
		Female	236	68.97 (56.66, 81.28)	0.76 (0.68, 0.83)	Early failure	0.91 (0.75, 1.11)	0.791	Female	115	59.53 (46.97, 72.10)	0.92 (0.79, 1.04)	Random failure	0.86 (0.66, 1.12)	0.637
	Cardiac disorders	Male	438	54.94 (47.52, 62.35)	0.74 (0.69, 0.78)	Early failure	Reference		Male	239	54.32 (45.76, 62.88)	0.85 (0.78, 0.93)	Early failure	NG
		Female	193	65.88 (54.51, 77.25)	0.87 (0.78, 0.96)	Early failure	1.06 (0.87, 1.31)	0.791	Female	71	59.55 (44.87, 74.23)	1.00 (0.85, 1.16)	Random failure
	Renal and urinary disorders	Male	171	98.99 (78.53, 119.45)	0.77 (0.68, 0.85)	Early failure	Reference		Male	64	83.94 (50.31, 117.57)	0.65 (0.54, 0.76)	Early failure	NG
		Female	100	65.13 (49.29, 80.97)	0.85 (0.73, 0.97)	Early failure	0.73 (0.53, 1.01)	0.311	Female	21	137.94 (78.32, 197.55)	1.05 (0.71, 1.39)	Random failure
	Overall irAEs	Male	7565	81.32 (78.72, 83.91)	0.75 (0.73, 0.76)	Early failure	Reference		Male	7015	92.36 (89.65, 95.07)	0.84 (0.83, 0.86)	Early failure	Reference
		Female	3907	80.60 (76.96, 84.23)	0.74 (0.72, 0.75)	Early failure	0.99 (0.94, 1.04)	0.791	Female	2355	99.65 (94.71, 104.58)	0.86 (0.84, 0.89)	Early failure	1.02 (0.96, 1.08)	0.826
Pembrolizumab	Endocrine disorders	Male	823	98.51 (89.88, 107.14)	0.82 (0.78, 0.86)	Early failure	Reference		Male	1114	130.98 (122.41, 139.56)	0.95 (0.91, 0.99)	Early failure	Reference
		Female	1240	75.58 (69.83, 81.32)	0.77 (0.74, 0.80)	Early failure	0.83 (0.73, 0.94)	0.015	Female	1368	87.93 (82.19, 93.66)	0.86 (0.83, 0.89)	Early failure	0.84 (0.76, 0.93)	0.004
	Respiratory, thoracic and mediastinal disorders	Male	1227	79.57 (73.13, 86.02)	0.73 (0.70, 0.76)	Early failure	Reference		Male	1609	91.78 (86.11, 97.46)	0.84 (0.81, 0.87)	Early failure	Reference
		Female	526	114.46 (100.83, 128.10)	0.76 (0.71, 0.81)	Early failure	1.27 (1.10, 1.47)	0.014	Female	481	105.03 (94.25, 115.81)	0.92 (0.86, 0.98)	Early failure	1.02 (0.90, 1.16)	0.729
	Gastrointestinal disorders	Male	692	98.14 (87.61, 108.67)	0.73 (0.69, 0.78)	Early failure	Reference		Male	495	129.16 (114.00, 144.31)	0.79 (0.74, 0.85)	Early failure	Reference
		Female	677	92.27 (82.11, 102.42)	0.72 (0.68, 0.76)	Early failure	0.89 (0.76, 1.04)	0.268	Female	338	106.39 (92.79, 119.99)	0.88 (0.81, 0.95)	Early failure	0.80 (0.67, 0.95)	0.024
	Hepatobiliary disorders	Male	947	81.73 (74.42, 89.04)	0.75 (0.72, 0.79)	Early failure	Reference		Male	454	89.00 (77.38, 100.62)	0.75 (0.70, 0.80)	Early failure	Reference
		Female	824	74.09 (66.84, 81.35)	0.74 (0.70, 0.77)	Early failure	0.93 (0.81, 1.06)	0.41	Female	260	77.90 (65.36, 90.43)	0.80 (0.73, 0.87)	Early failure	0.93 (0.76, 1.13)	0.525
	Skin and subcutaneous tissue disorders	Male	625	32.88 (28.39, 37.37)	0.61 (0.57, 0.64)	Early failure	Reference		Male	161	43.05 (31.75, 54.35)	0.63 (0.56, 0.69)	Early failure	Reference
		Female	607	34.71 (29.93, 39.49)	0.61 (0.58, 0.65)	Early failure	1.08 (0.89, 1.31)	0.612	Female	161	31.31 (24.73, 37.90)	0.78 (0.69, 0.87)	Early failure	0.63 (0.44, 0.91)	0.024
	Nervous system disorders	Male	359	59.01 (49.37, 68.65)	0.67 (0.62, 0.72)	Early failure	Reference		Male	212	63.69 (52.61, 74.77)	0.82 (0.74, 0.90)	Early failure	Reference
		Female	396	68.66 (58.69, 78.64)	0.72 (0.66, 0.77)	Early failure	1.30 (1.03, 1.64)	0.071	Female	129	64.80 (49.14, 80.47)	0.76 (0.67, 0.85)	Early failure	1.27 (0.97, 1.66)	0.12
	Blood and lymphatic system disorders	Male	632	48.87 (42.93, 54.81)	0.68 (0.64, 0.72)	Early failure	Reference		Male	70	105.73 (65.22, 146.23)	0.65 (0.54, 0.76)	Early failure	NG
		Female	608	53.51 (47.34, 59.67)	0.73 (0.69, 0.77)	Early failure	1.06 (0.89, 1.27)	0.612	Female	98	61.13 (43.95, 78.30)	0.75 (0.65, 0.86)	Early failure
	Musculoskeletal disorders	Male	263	58.85 (48.13, 69.56)	0.70 (0.64, 0.76)	Early failure	Reference		Male	135	60.90 (49.81, 71.98)	0.98 (0.86, 1.10)	Random failure	Reference
		Female	218	64.14 (50.17, 78.11)	0.65 (0.58, 0.71)	Early failure	0.93 (0.71, 1.22)	0.612	Female	104	62.70 (48.31, 77.10)	0.89 (0.77, 1.01)	Random failure	1.21 (0.92, 1.60)	0.232
	Cardiac disorders	Male	314	68.08 (57.35, 78.80)	0.74 (0.68, 0.80)	Early failure	Reference		Male	111	76.28 (55.29, 97.28)	0.72 (0.62, 0.81)	Early failure	Reference
		Female	370	73.75 (64.13, 83.37)	0.83 (0.76, 0.89)	Early failure	0.76 (0.62, 0.92)	0.022	Female	103	47.49 (36.35, 58.62)	0.88 (0.76, 0.99)	Early failure	0.58 (0.41, 0.83)	0.007
	Renal and urinary disorders	Male	140	105.34 (80.25, 130.44)	0.73 (0.64, 0.83)	Early failure	Reference		Male	55	113.61 (68.90, 158.33)	0.71 (0.57, 0.85)	Early failure	NG
		Female	103	95.36 (70.73, 119.99)	0.79 (0.67, 0.90)	Early failure	1.10 (0.75, 1.62)	0.612	Female	29	103.55 (54.09, 153.00)	0.81 (0.58, 1.03)	Random failure
	Overall irAEs	Male	5156	75.55 (72.49, 78.62)	0.71 (0.70, 0.73)	Early failure	Reference		Male	3953	102.34 (98.24, 106.44)	0.82 (0.80, 0.84)	Early failure	Reference
		Female	4743	74.69 (71.57, 77.82)	0.72 (0.70, 0.73)	Early failure	0.96 (0.90, 1.02)	0.268	Female	2687	87.12 (82.95, 91.29)	0.84 (0.81, 0.86)	Early failure	0.90 (0.85, 0.96)	0.007
Abbreviations: AFT, accelerated failure time, TTO, time to onset; irAEs, immune-related adverse events; SOC, system organ class; FAERS, Food and Drug Administration Adverse Event Reporting System; JADER, Japanese Adverse Drug Event Report database; aTR, adjusted time ratio; 95% CI, 95% confidence interval; NG, not given.
Note: Models were adjusted for age group (< 60, 60–69, ≥ 70, and unknown), primary neoplasm site (respiratory and intrathoracic, genitourinary tract, skin, gastrointestinal, other sites, and unspecified/missing), PD-1 inhibitor (nivolumab or pembrolizumab), and concomitant therapy (ipilimumab or tyrosine kinase inhibitor); and FAERS models were additionally adjusted for reporting regions (Asia, E…

## Sheet: Sheet1
Drug name	SOC	FAERS							JADER
		Sex	Number of case	Scale parameter α (95% CI)	Shape parameter β (95% CI)	Hazard type	ajusted TR(95% CI)	q-value	Sex	Number of case	Scale parameter α (95% CI)	Shape parameter β (95% CI)	Hazard type	ajusted TR(95% CI)	q-value
Nivolumab	Endocrine disorders	Male	1940	89.13 (83.78, 94.48)	0.78 (0.76, 0.81)	Early failure	Reference		Male	2448	117.90 (112.78, 123.03)	0.96 (0.94, 0.99)	Early failure	Reference
		Female	1000	85.09 (78.02, 92.17)	0.79 (0.75, 0.82)	Early failure	0.97 (0.88, 1.07)	0.734705	Female	931	111.10 (102.82, 119.39)	0.91 (0.87, 0.95)	Early failure	0.93 (0.86, 1.01)	0.353459
	Respiratory, thoracic and mediastinal disorders	Male	1448	81.42 (75.42, 87.42)	0.74 (0.71, 0.77)	Early failure	Reference		Male	2436	88.85 (84.41, 93.29)	0.84 (0.82, 0.87)	Early failure	Reference
		Female	530	82.01 (71.87, 92.16)	0.73 (0.68, 0.77)	Early failure	0.98 (0.86, 1.12)	0.814641	Female	567	107.48 (96.32, 118.64)	0.84 (0.78, 0.89)	Early failure	1.07 (0.96, 1.19)	0.484531
	Gastrointestinal disorders	Male	1432	89.29 (82.83, 95.76)	0.76 (0.73, 0.79)	Early failure	Reference		Male	999	93.26 (85.69, 100.83)	0.81 (0.77, 0.84)	Early failure	Reference
		Female	844	90.70 (82.12, 99.28)	0.75 (0.72, 0.79)	Early failure	1.03 (0.92, 1.15)	0.734705	Female	401	92.00 (80.27, 103.72)	0.81 (0.75, 0.87)	Early failure	1.00 (0.86, 1.16)	0.9973
	Hepatobiliary disorders	Male	1282	78.92 (73.07, 84.77)	0.78 (0.75, 0.81)	Early failure	Reference		Male	803	65.66 (59.47, 71.85)	0.78 (0.74, 0.82)	Early failure	Reference
		Female	762	71.49 (64.66, 78.31)	0.79 (0.75, 0.83)	Early failure	0.92 (0.82, 1.03)	0.608685	Female	380	82.63 (71.64, 93.62)	0.80 (0.74, 0.86)	Early failure	1.18 (1.00, 1.39)	0.263013
	Skin and subcutaneous tissue disorders	Male	1025	39.25 (35.31, 43.18)	0.65 (0.62, 0.68)	Early failure	Reference		Male	469	34.58 (29.68, 39.49)	0.68 (0.64, 0.72)	Early failure	Reference
		Female	578	45.28 (38.65, 51.92)	0.59 (0.56, 0.63)	Early failure	1.25 (1.06, 1.47)	0.087809	Female	181	46.05 (37.12, 54.98)	0.80 (0.71, 0.88)	Early failure	1.00 (0.79, 1.27)	0.9973
	Nervous system disorders	Male	662	68.72 (61.27, 76.16)	0.74 (0.70, 0.79)	Early failure	Reference		Male	388	52.90 (46.57, 59.23)	0.88 (0.82, 0.94)	Early failure	Reference
		Female	342	66.86 (56.33, 77.40)	0.71 (0.66, 0.77)	Early failure	0.98 (0.83, 1.18)	0.864734	Female	135	60.36 (48.71, 72.01)	0.93 (0.82, 1.04)	Random failure	1.10 (0.88, 1.36)	0.707841
	Blood and lymphatic system disorders	Male	496	71.68 (62.11, 81.25)	0.70 (0.65, 0.74)	Early failure	Reference		Male	154	71.05 (54.21, 87.89)	0.71 (0.63, 0.79)	Early failure	Reference
		Female	285	69.57 (57.69, 81.46)	0.72 (0.66, 0.78)	Early failure	0.93 (0.75, 1.14)	0.734705	Female	61	82.27 (58.90, 105.63)	0.93 (0.76, 1.11)	Random failure	1.08 (0.74, 1.57)	0.825619
	Musculoskeletal disorders	Male	479	65.79 (57.45, 74.12)	0.75 (0.70, 0.80)	Early failure	Reference		Male	296	60.26 (51.39, 69.12)	0.82 (0.76, 0.89)	Early failure	Reference
		Female	236	68.97 (56.66, 81.28)	0.76 (0.68, 0.83)	Early failure	0.92 (0.75, 1.12)	0.734705	Female	115	59.53 (46.97, 72.10)	0.92 (0.79, 1.04)	Random failure	0.85 (0.65, 1.10)	0.484531
	Cardiac disorders	Male	438	54.94 (47.52, 62.35)	0.74 (0.69, 0.78)	Early failure	Reference		Male	239	54.32 (45.76, 62.88)	0.85 (0.78, 0.93)	Early failure	Reference
		Female	193	65.88 (54.51, 77.25)	0.87 (0.78, 0.96)	Early failure	1.06 (0.86, 1.31)	0.734705	Female	71	59.55 (44.87, 74.23)	1.00 (0.85, 1.16)	Random failure	1.20 (0.88, 1.64)	0.484531
	Renal and urinary disorders	Male	171	98.99 (78.53, 119.45)	0.77 (0.68, 0.85)	Early failure	Reference		Male	64	83.94 (50.31, 117.57)	0.65 (0.54, 0.76)	Early failure	Reference
		Female	100	65.13 (49.29, 80.97)	0.85 (0.73, 0.97)	Early failure	0.73 (0.53, 1.00)	0.28898	Female	21	137.94 (78.32, 197.55)	1.05 (0.71, 1.39)	Random failure	2.04 (1.11, 3.77)	0.263013
	Eye disorders	Male	85	67.65 (46.81, 88.49)	0.73 (0.62, 0.84)	Early failure	Reference		Male	89	76.90 (55.33, 98.47)	0.78 (0.66, 0.90)	Early failure	Reference
		Female	63	95.01 (57.69, 132.33)	0.66 (0.54, 0.79)	Early failure	0.80 (0.51, 1.26)	0.734705	Female	48	73.87 (44.34, 103.40)	0.75 (0.58, 0.91)	Early failure	1.15 (0.72, 1.83)	0.759554
	Overall irAEs	Male	7565	81.32 (78.72, 83.91)	0.75 (0.73, 0.76)	Early failure	Reference		Male	7015	92.36 (89.65, 95.07)	0.84 (0.83, 0.86)	Early failure	Reference
		Female	3907	80.60 (76.96, 84.23)	0.74 (0.72, 0.75)	Early failure	0.99 (0.94, 1.04)	0.734705	Female	2355	99.65 (94.71, 104.58)	0.86 (0.84, 0.89)	Early failure	1.02 (0.96, 1.08)	0.759554
Pembrolizumab	Endocrine disorders	Male	823	98.51 (89.88, 107.14)	0.82 (0.78, 0.86)	Early failure	Reference		Male	1114	130.98 (122.41, 139.56)	0.95 (0.91, 0.99)	Early failure	Reference
		Female	1240	75.58 (69.83, 81.32)	0.77 (0.74, 0.80)	Early failure	0.84 (0.74, 0.95)	0.017726	Female	1368	87.93 (82.19, 93.66)	0.86 (0.83, 0.89)	Early failure	0.84 (0.76, 0.92)	0.002884
	Respiratory, thoracic and mediastinal disorders	Male	1227	79.57 (73.13, 86.02)	0.73 (0.70, 0.76)	Early failure	Reference		Male	1609	91.78 (86.11, 97.46)	0.84 (0.81, 0.87)	Early failure	Reference
		Female	526	114.46 (100.83, 128.10)	0.76 (0.71, 0.81)	Early failure	1.26 (1.09, 1.46)	0.017726	Female	481	105.03 (94.25, 115.81)	0.92 (0.86, 0.98)	Early failure	1.02 (0.90, 1.16)	0.791413
	Gastrointestinal disorders	Male	692	98.14 (87.61, 108.67)	0.73 (0.69, 0.78)	Early failure	Reference		Male	495	129.16 (114.00, 144.31)	0.79 (0.74, 0.85)	Early failure	Reference
		Female	677	92.27 (82.11, 102.42)	0.72 (0.68, 0.76)	Early failure	0.90 (0.77, 1.05)	0.259265	Female	338	106.39 (92.79, 119.99)	0.88 (0.81, 0.95)	Early failure	0.80 (0.67, 0.96)	0.033007
	Hepatobiliary disorders	Male	947	81.73 (74.42, 89.04)	0.75 (0.72, 0.79)	Early failure	Reference		Male	454	89.00 (77.38, 100.62)	0.75 (0.70, 0.80)	Early failure	Reference
		Female	824	74.09 (66.84, 81.35)	0.74 (0.70, 0.77)	Early failure	0.90 (0.79, 1.03)	0.240937	Female	260	77.90 (65.36, 90.43)	0.80 (0.73, 0.87)	Early failure	0.91 (0.74, 1.11)	0.414301
	Skin and subcutaneous tissue disorders	Male	625	32.88 (28.39, 37.37)	0.61 (0.57, 0.64)	Early failure	Reference		Male	161	43.05 (31.75, 54.35)	0.63 (0.56, 0.69)	Early failure	Reference
		Female	607	34.71 (29.93, 39.49)	0.61 (0.58, 0.65)	Early failure	1.05 (0.86, 1.27)	0.852183	Female	161	31.31 (24.73, 37.90)	0.78 (0.69, 0.87)	Early failure	0.63 (0.44, 0.91)	0.033007
	Nervous system disorders	Male	359	59.01 (49.37, 68.65)	0.67 (0.62, 0.72)	Early failure	Reference		Male	212	63.69 (52.61, 74.77)	0.82 (0.74, 0.90)	Early failure	Reference
		Female	396	68.66 (58.69, 78.64)	0.72 (0.66, 0.77)	Early failure	1.32 (1.05, 1.66)	0.045338	Female	129	64.80 (49.14, 80.47)	0.76 (0.67, 0.85)	Early failure	1.27 (0.97, 1.66)	0.1205
	Blood and lymphatic system disorders	Male	632	48.87 (42.93, 54.81)	0.68 (0.64, 0.72)	Early failure	Reference		Male	70	105.73 (65.22, 146.23)	0.65 (0.54, 0.76)	Early failure	Reference
		Female	608	53.51 (47.34, 59.67)	0.73 (0.69, 0.77)	Early failure	1.01 (0.84, 1.21)	0.924353	Female	98	61.13 (43.95, 78.30)	0.75 (0.65, 0.86)	Early failure	0.61 (0.37, 1.00)	0.089639
	Musculoskeletal disorders	Male	263	58.85 (48.13, 69.56)	0.70 (0.64, 0.76)	Early failure	Reference		Male	135	60.90 (49.81, 71.98)	0.98 (0.86, 1.10)	Random failure	Reference
		Female	218	64.14 (50.17, 78.11)	0.65 (0.58, 0.71)	Early failure	0.99 (0.75, 1.30)	0.924353	Female	104	62.70 (48.31, 77.10)	0.89 (0.77, 1.01)	Random failure	1.21 (0.92, 1.60)	0.240905
	Cardiac disorders	Male	314	68.08 (57.35, 78.80)	0.74 (0.68, 0.80)	Early failure	Reference		Male	111	76.28 (55.29, 97.28)	0.72 (0.62, 0.81)	Early failure	Reference
		Female	370	73.75 (64.13, 83.37)	0.83 (0.76, 0.89)	Early failure	0.79 (0.64, 0.96)	0.045338	Female	103	47.49 (36.35, 58.62)	0.88 (0.76, 0.99)	Early failure	0.58 (0.41, 0.83)	0.009589
	Renal and urinary disorders	Male	140	105.34 (80.25, 130.44)	0.73 (0.64, 0.83)	Early failure	Reference		Male	55	113.61 (68.90, 158.33)	0.71 (0.57, 0.85)	Early failure	Reference
		Female	103	95.36 (70.73, 119.99)	0.79 (0.67, 0.90)	Early failure	0.94 (0.65, 1.36)	0.887648	Female	29	103.55 (54.09, 153.00)	0.81 (0.58, 1.03)	Random failure	0.75 (0.39, 1.45)	0.430086
	Eye disorders	Male	18	107.58 (18.37, 196.80)	0.59 (0.37, 0.80)	Early failure	Reference		Male	29	149.11 (91.33, 206.89)	0.99 (0.72, 1.26)	Random failure	Reference
		Female	31	47.95 (28.36, 67.54)	0.91 (0.66, 1.15)	Random failure	0.28 (0.12, 0.66)	0.017726	Female	34	65.39 (38.12, 92.67)	0.85 (0.64, 1.07)	Random failure	0.46 (0.25, 0.87)	0.033007
	Overall irAEs	Male	5156	75.55 (72.49, 78.62)	0.71 (0.70, 0.73)	Early failure	Reference		Male	3953	102.34 (98.24, 106.44)	0.82 (0.80, 0.84)	Early failure	Reference
		Female	4743	74.69 (71.57, 77.82)	0.72 (0.70, 0.73)	Early failure	0.95 (0.90, 1.01)	0.210357	Female	2687	87.12 (82.95, 91.29)	0.84 (0.81, 0.86)	Early failure	0.90 (0.84, 0.96)	0.004641
