# Supplementary material for: Sex-specific reporting patterns and onset timing of immune-related adverse events associated with nivolumab and pembrolizumab: a dual-database pharmacovigilance analysis
Source: Front Immunol. 2026 May 13;17:1837640. doi: 10.3389/fimmu.2026.1837640 (PMC13212199; doi:10.3389/fimmu.2026.1837640)
Supplement: Supplementary file 9 [file Table8.xlsx]

## Sheet: Supplementary Table S8
Supplementary Table S8. Drug-specific analysis of sex-stratified Weibull AFT analysis of TTO for irAEs in FAERS and JADER
Drug name	irAEs	FAERS							JADER
		Sex	Number of case	Scale parameter α (95% CI)	Shape parameter β (95% CI)	Hazard type	aTR(95% CI)	Q-value	Sex	Number of case	Scale parameter α (95% CI)	Shape parameter β (95% CI)	Hazard type	aTR(95% CI)	Q-value
Nivolumab	Hypothyroidism	Male	641	71.53 (64.13, 78.94)	0.79 (0.74, 0.83)	Early failure	Reference		Male	773	93.62 (87.22, 100.02)	1.09 (1.03, 1.15)	Wear-out failure	Reference
		Female	344	62.39 (53.08, 71.70)	0.75 (0.69, 0.81)	Early failure	0.91 (0.77, 1.08)	0.685885	Female	327	87.72 (76.96, 98.48)	0.94 (0.87, 1.01)	Random failure	1.00 (0.88, 1.14)	0.994741
	Adrenal insufficiency	Male	480	116.66 (103.59, 129.72)	0.84 (0.78, 0.90)	Early failure	Reference		Male	936	132.78 (124.27, 141.30)	1.06 (1.01, 1.10)	Wear-out failure	Reference
		Female	189	117.60 (96.66, 138.53)	0.84 (0.75, 0.94)	Early failure	1.04 (0.86, 1.27)	0.920012	Female	262	131.31 (114.13, 148.49)	0.98 (0.90, 1.06)	Random failure	1.07 (0.94, 1.23)	0.528119
	Type 1 diabetes mellitus	Male	271	133.37 (112.74, 154.01)	0.81 (0.73, 0.89)	Early failure	Reference		Male	416	185.63 (165.28, 205.99)	0.93 (0.86, 0.99)	Early failure	Reference
		Female	147	125.65 (99.53, 151.77)	0.82 (0.72, 0.92)	Early failure	0.87 (0.68, 1.12)	0.685885	Female	174	187.78 (155.80, 219.76)	0.92 (0.82, 1.02)	Random failure	0.93 (0.77, 1.13)	0.671083
	Hypophysitis	Male	393	99.94 (87.69, 112.20)	0.85 (0.79, 0.91)	Early failure	Reference		Male	406	107.27 (96.15, 118.39)	0.99 (0.92, 1.06)	Random failure	Reference
		Female	231	104.26 (88.15, 120.37)	0.88 (0.79, 0.96)	Early failure	0.93 (0.77, 1.12)	0.786266	Female	150	127.21 (106.07, 148.35)	1.02 (0.90, 1.14)	Random failure	1.08 (0.90, 1.30)	0.671083
	Hyperthyroidism	Male	339	51.19 (43.54, 58.84)	0.75 (0.70, 0.81)	Early failure	Reference		Male	327	60.16 (54.27, 66.05)	1.17 (1.09, 1.26)	Wear-out failure	Reference
		Female	203	46.20 (37.92, 54.47)	0.81 (0.73, 0.89)	Early failure	0.80 (0.64, 1.00)	0.282544	Female	150	48.54 (39.69, 57.40)	0.93 (0.83, 1.03)	Random failure	0.75 (0.63, 0.89)	0.023222
	Thyroiditis	Male	225	60.56 (51.36, 69.77)	0.91 (0.83, 0.99)	Early failure	Reference		Male	175	58.19 (48.93, 67.45)	0.99 (0.89, 1.08)	Random failure	Reference
		Female	124	42.56 (33.72, 51.39)	0.90 (0.78, 1.01)	Random failure	0.70 (0.55, 0.90)	0.035334	Female	76	58.62 (44.00, 73.23)	0.96 (0.80, 1.12)	Random failure	0.91 (0.67, 1.23)	0.671083
	Interstitial lung disease	Male	652	66.97 (59.96, 73.97)	0.78 (0.73, 0.82)	Early failure	Reference		Male	1993	92.36 (87.30, 97.43)	0.85 (0.82, 0.87)	Early failure	Reference
		Female	174	78.86 (63.37, 94.35)	0.80 (0.71, 0.89)	Early failure	1.03 (0.83, 1.28)	0.920012	Female	464	110.03 (97.55, 122.50)	0.85 (0.79, 0.91)	Early failure	1.04 (0.92, 1.17)	0.671083
	Pneumonitis	Male	585	99.33 (88.18, 110.47)	0.76 (0.72, 0.81)	Early failure	Reference		Male	269	76.92 (65.74, 88.09)	0.87 (0.79, 0.95)	Early failure	Reference
		Female	274	87.07 (71.62, 102.52)	0.71 (0.65, 0.77)	Early failure	0.93 (0.77, 1.12)	0.786266	Female	70	102.03 (70.35, 133.71)	0.80 (0.65, 0.94)	Early failure	1.29 (0.94, 1.78)	0.452632
	Enterocolitis	Male	1145	85.68 (78.86, 92.49)	0.77 (0.74, 0.80)	Early failure	Reference		Male	874	91.97 (83.95, 99.99)	0.80 (0.77, 0.84)	Early failure	Reference
		Female	642	85.37 (76.06, 94.67)	0.75 (0.71, 0.79)	Early failure	1.03 (0.91, 1.16)	0.920012	Female	358	87.14 (75.57, 98.70)	0.83 (0.76, 0.89)	Early failure	0.96 (0.83, 1.12)	0.74342
	Pancreatitis	Male	150	101.95 (78.97, 124.92)	0.75 (0.66, 0.84)	Early failure	Reference		Male	112	100.71 (77.58, 123.83)	0.85 (0.73, 0.97)	Early failure	Reference
		Female	108	113.82 (84.32, 143.32)	0.77 (0.66, 0.88)	Early failure	1.25 (0.88, 1.77)	0.685885	Female	33	99.15 (52.89, 145.41)	0.78 (0.58, 0.97)	Early failure	0.99 (0.63, 1.57)	0.994741
	Liver disorder	Male	544	71.62 (63.01, 80.24)	0.74 (0.69, 0.78)	Early failure	Reference		Male	576	63.35 (56.31, 70.39)	0.78 (0.73, 0.82)	Early failure	Reference
		Female	316	81.16 (68.15, 94.17)	0.73 (0.67, 0.79)	Early failure	1.13 (0.93, 1.37)	0.685885	Female	260	88.28 (74.84, 101.73)	0.85 (0.77, 0.92)	Early failure	1.26 (1.04, 1.52)	0.175327
	Hepatitis	Male	514	77.08 (68.12, 86.04)	0.79 (0.74, 0.84)	Early failure	Reference		Male	181	60.80 (48.62, 72.97)	0.77 (0.69, 0.85)	Early failure	Reference
		Female	323	61.24 (52.96, 69.52)	0.86 (0.79, 0.92)	Early failure	0.74 (0.63, 0.88)	0.014041	Female	98	67.26 (46.76, 87.75)	0.69 (0.60, 0.78)	Early failure	1.33 (0.91, 1.94)	0.452632
	Cholangitis	Male	164	108.75 (86.01, 131.49)	0.84 (0.74, 0.95)	Early failure	Reference		Male	66	134.12 (92.79, 175.45)	0.83 (0.69, 0.98)	Early failure	NG
		Female	118	130.01 (99.26, 160.75)	1.03 (0.84, 1.22)	Random failure	1.09 (0.78, 1.49)	0.920012	Female	33	114.19 (76.77, 151.61)	1.10 (0.81, 1.39)	Random failure
	Rash	Male	878	36.15 (32.16, 40.15)	0.63 (0.60, 0.67)	Early failure	Reference		Male	318	33.78 (27.90, 39.66)	0.67 (0.62, 0.72)	Early failure	Reference
		Female	506	44.06 (37.23, 50.88)	0.60 (0.56, 0.63)	Early failure	1.31 (1.10, 1.56)	0.032945	Female	138	51.59 (39.96, 63.21)	0.78 (0.68, 0.88)	Early failure	1.20 (0.91, 1.58)	0.452632
	Dermatitis	Male	165	54.84 (42.87, 66.80)	0.74 (0.65, 0.82)	Early failure	Reference		Male	160	34.86 (26.59, 43.14)	0.69 (0.62, 0.77)	Early failure	Reference
		Female	81	51.81 (30.12, 73.49)	0.55 (0.46, 0.64)	Early failure	1.04 (0.68, 1.58)	0.920012	Female	44	29.31 (19.37, 39.26)	0.92 (0.73, 1.12)	Random failure	0.71 (0.47, 1.08)	0.452632
	Neuropathy	Male	222	53.79 (42.39, 65.20)	0.66 (0.59, 0.72)	Early failure	Reference		Male	93	62.89 (47.43, 78.34)	0.87 (0.74, 1.00)	Random failure	Reference
		Female	111	59.93 (41.52, 78.34)	0.64 (0.55, 0.73)	Early failure	1.38 (0.96, 2.00)	0.38359	Female	32	79.24 (45.72, 112.75)	0.87 (0.64, 1.10)	Random failure	1.32 (0.85, 2.06)	0.452632
	Myasthenia gravis	Male	158	36.41 (31.18, 41.64)	1.15 (1.02, 1.27)	Wear-out failure	Reference		Male	174	39.81 (33.51, 46.11)	1.00 (0.90, 1.09)	Random failure	Reference
		Female	68	35.27 (25.74, 44.80)	0.93 (0.78, 1.08)	Random failure	0.97 (0.74, 1.28)	0.920012	Female	61	36.32 (29.10, 43.54)	1.34 (1.12, 1.57)	Wear-out failure	0.82 (0.63, 1.07)	0.452632
	Encephalitis	Male	155	93.24 (73.48, 112.99)	0.79 (0.70, 0.87)	Early failure	Reference		Male	94	60.78 (44.55, 77.01)	0.80 (0.68, 0.92)	Early failure	Reference
		Female	81	75.13 (52.13, 98.13)	0.75 (0.63, 0.88)	Early failure	0.98 (0.70, 1.37)	0.920012	Female	38	97.36 (64.61, 130.11)	1.00 (0.77, 1.24)	Random failure	1.15 (0.76, 1.75)	0.671083
	Thrombocytopenia	Male	359	71.21 (59.80, 82.63)	0.68 (0.63, 0.74)	Early failure	Reference		Male	101	75.76 (52.54, 98.97)	0.68 (0.58, 0.77)	Early failure	Reference
		Female	199	69.55 (54.83, 84.27)	0.70 (0.63, 0.77)	Early failure	0.97 (0.75, 1.25)	0.920012	Female	35	88.54 (55.88, 121.20)	0.95 (0.71, 1.19)	Random failure	0.98 (0.58, 1.67)	0.994741
	Pancytopenia	Male	107	61.85 (45.30, 78.41)	0.75 (0.65, 0.85)	Early failure	Reference		Male	41	73.44 (44.53, 102.34)	0.82 (0.64, 1.01)	Random failure	NG
		Female	75	65.25 (46.05, 84.46)	0.82 (0.68, 0.95)	Early failure	0.85 (0.57, 1.26)	0.786266	Female	24	77.28 (41.95, 112.61)	0.93 (0.65, 1.21)	Random failure
	Myositis	Male	301	42.81 (37.11, 48.51)	0.90 (0.83, 0.97)	Early failure	Reference		Male	225	49.23 (41.37, 57.10)	0.87 (0.79, 0.95)	Early failure	Reference
		Female	108	43.47 (33.43, 53.51)	0.87 (0.75, 0.98)	Early failure	0.96 (0.75, 1.23)	0.920012	Female	75	46.59 (34.72, 58.46)	0.94 (0.80, 1.09)	Random failure	0.83 (0.61, 1.12)	0.452632
	Arthritis	Male	182	114.43 (90.52, 138.34)	0.73 (0.65, 0.82)	Early failure	Reference		Male	75	97.73 (68.76, 126.70)	0.81 (0.66, 0.95)	Early failure	Reference
		Female	128	95.51 (72.35, 118.66)	0.75 (0.65, 0.86)	Early failure	0.85 (0.63, 1.34)	0.685885	Female	40	87.65 (58.05, 117.24)	0.97 (0.73, 1.21)	Random failure	0.75 (0.43, 1.29)	0.528119
	Myocarditis	Male	394	51.57 (44.34, 58.80)	0.75 (0.70, 0.80)	Early failure	Reference		Male	221	51.50 (43.08, 59.91)	0.86 (0.78, 0.94)	Early failure	Reference
		Female	171	57.28 (47.21, 67.35)	0.91 (0.81, 1.00)	Random failure	1.02 (0.82, 1.26)	0.920012	Female	70	58.07 (43.64, 72.50)	1.00 (0.84, 1.16)	Random failure	1.23 (0.90, 1.69)	0.452632
Pembrolizumab	Hypothyroidism	Male	288	79.87 (67.73, 92.02)	0.80 (0.73, 0.87)	Early failure	Reference		Male	399	102.71 (90.90, 114.52)	0.90 (0.84, 0.97)	Early failure	Reference
		Female	552	54.05 (47.06, 61.05)	0.68 (0.64, 0.73)	Early failure	0.66 (0.53, 0.81)	0.000787	Female	745	57.50 (52.81, 62.19)	0.93 (0.88, 0.98)	Early failure	0.65 (0.56, 0.75)	<0.001
	Adrenal insufficiency	Male	259	121.28 (104.36, 138.20)	0.92 (0.83, 1.00)	Random failure	Reference		Male	381	162.82 (146.77, 178.87)	1.08 (1.00, 1.15)	Wear-out failure	Reference
		Female	308	134.58 (119.99, 149.17)	1.08 (0.99, 1.17)	Random failure	1.24 (1.00, 1.53)	0.197215	Female	319	159.25 (142.93, 175.57)	1.13 (1.03, 1.22)	Wear-out failure	1.13 (0.97, 1.31)	0.273478
	Type 1 diabetes mellitus	Male	101	144.44 (111.45, 177.44)	0.90 (0.76, 1.04)	Random failure	Reference		Male	179	229.63 (197.66, 261.61)	1.11 (0.99, 1.24)	Random failure	Reference
		Female	119	118.63 (91.01, 146.24)	0.81 (0.69, 0.93)	Early failure	1.04 (0.74, 1.45)	0.891832	Female	153	223.07 (185.49, 260.66)	0.99 (0.87, 1.11)	Random failure	1.02 (0.82, 1.28)	0.853923
	Hypophysitis	Male	106	117.80 (90.08, 145.52)	0.85 (0.72, 0.98)	Early failure	Reference		Male	85	144.00 (113.04, 174.97)	1.04 (0.88, 1.20)	Random failure	Reference
		Female	110	109.57 (88.62, 130.52)	1.02 (0.86, 1.18)	Random failure	0.85 (0.60, 1.21)	0.585178	Female	40	130.00 (88.54, 171.47)	1.02 (0.78, 1.25)	Random failure	1.61 (1.01, 2.57)	0.145502
	Hyperthyroidism	Male	125	64.81 (53.41, 76.22)	1.04 (0.90, 1.19)	Random failure	Reference		Male	165	52.43 (45.57, 59.29)	1.23 (1.10, 1.37)	Wear-out failure	Reference
		Female	195	42.29 (35.35, 49.24)	0.90 (0.81, 1.00)	Random failure	0.86 (0.65, 1.12)	0.462054	Female	243	42.58 (37.83, 47.33)	1.19 (1.09, 1.30)	Wear-out failure	0.85 (0.71, 1.03)	0.219684
	Thyroiditis	Male	58	58.59 (37.28, 79.90)	0.75 (0.60, 0.89)	Early failure	Reference		Male	69	60.22 (47.58, 72.87)	1.19 (0.98, 1.40)	Random failure	Reference
		Female	164	47.87 (38.36, 57.39)	0.81 (0.72, 0.90)	Early failure	0.76 (0.51, 1.13)	0.338688	Female	111	48.77 (39.72, 57.82)	1.06 (0.92, 1.21)	Random failure	0.80 (0.58, 1.10)	0.325573
	Interstitial lung disease	Male	788	78.03 (69.92, 86.15)	0.71 (0.67, 0.75)	Early failure	Reference		Male	1478	91.27 (85.37, 97.16)	0.84 (0.80, 0.87)	Early failure	Reference
		Female	285	101.65 (87.19, 116.12)	0.86 (0.78, 0.94)	Early failure	1.00 (0.82, 1.21)	0.999061	Female	436	105.86 (94.37, 117.35)	0.91 (0.85, 0.98)	Early failure	1.04 (0.91, 1.19)	0.791464
	Pneumonitis	Male	335	82.94 (70.93, 94.94)	0.78 (0.72, 0.84)	Early failure	Reference		Male	79	94.87 (66.88, 122.87)	0.79 (0.67, 0.92)	Early failure	Reference
		Female	186	119.35 (91.90, 146.80)	0.66 (0.59, 0.73)	Early failure	1.73 (1.35, 2.22)	<0.001	Female	23	92.81 (50.08, 135.53)	0.94 (0.67, 1.21)	Random failure	0.92 (0.48, 1.75)	0.853923
	Enterocolitis	Male	531	96.64 (84.50, 108.78)	0.72 (0.67, 0.76)	Early failure	Reference		Male	420	123.59 (108.06, 139.12)	0.81 (0.75, 0.86)	Early failure	Reference
		Female	515	87.45 (76.32, 98.59)	0.72 (0.67, 0.76)	Early failure	0.84 (0.70, 1.00)	0.197215	Female	283	102.11 (87.92, 116.29)	0.89 (0.81, 0.96)	Early failure	0.80 (0.66, 0.96)	0.088089
	Pancreatitis	Male	98	112.52 (80.53, 144.51)	0.74 (0.63, 0.85)	Early failure	Reference		Male	69	156.75 (109.57, 203.94)	0.83 (0.68, 0.98)	Early failure	Reference
		Female	109	103.13 (78.50, 127.77)	0.83 (0.71, 0.95)	Early failure	0.74 (0.50, 1.10)	0.325257	Female	51	113.55 (74.48, 152.62)	0.84 (0.67, 1.02)	Random failure	0.93 (0.55, 1.56)	0.853923
	Liver disorder	Male	479	69.36 (60.55, 78.17)	0.75 (0.70, 0.80)	Early failure	Reference		Male	331	85.18 (72.32, 98.03)	0.76 (0.70, 0.82)	Early failure	Reference
		Female	371	69.32 (58.35, 80.29)	0.68 (0.63, 0.73)	Early failure	0.95 (0.78, 1.16)	0.78234	Female	189	72.17 (58.36, 85.97)	0.79 (0.71, 0.87)	Early failure	0.88 (0.70, 1.11)	0.44187
	Hepatitis	Male	306	88.94 (74.49, 103.38)	0.73 (0.67, 0.79)	Early failure	Reference		Male	77	63.68 (43.91, 83.44)	0.76 (0.64, 0.89)	Early failure	Reference
		Female	298	63.00 (53.03, 72.97)	0.76 (0.69, 0.82)	Early failure	0.92 (0.72, 1.16)	0.682144	Female	40	75.29 (45.81, 104.76)	0.84 (0.63, 1.04)	Random failure	0.95 (0.55, 1.64)	0.853923
	Cholangitis	Male	107	100.05 (79.41, 120.70)	0.97 (0.83, 1.11)	Random failure	Reference		Male	59	157.95 (101.88, 214.03)	0.76 (0.61, 0.91)	Early failure	NG
		Female	79	138.91 (104.90, 172.92)	0.95 (0.79, 1.11)	Random failure	1.17 (0.82, 1.68)	0.585178	Female	34	109.29 (63.51, 155.07)	0.85 (0.63, 1.06)	Random failure
	Rash	Male	538	31.78 (27.12, 36.43)	0.61 (0.58, 0.65)	Early failure	Reference		Male	118	47.57 (33.59, 61.55)	0.65 (0.57, 0.73)	Early failure	Reference
		Female	531	30.77 (26.22, 35.32)	0.61 (0.57, 0.65)	Early failure	0.98 (0.80, 1.21)	0.891832	Female	89	24.28 (17.69, 30.88)	0.81 (0.69, 0.93)	Early failure	0.48 (0.31, 0.75)	0.01182
	Dermatitis	Male	93	42.52 (27.22, 57.82)	0.60 (0.51, 0.69)	Early failure	Reference		Male	44	30.88 (13.68, 48.09)	0.56 (0.45, 0.68)	Early failure	Reference
		Female	87	58.90 (38.93, 78.87)	0.66 (0.55, 0.76)	Early failure	1.42 (0.89, 2.28)	0.325257	Female	74	40.65 (28.16, 53.13)	0.79 (0.66, 0.92)	Early failure	1.28 (0.68, 2.41)	0.642017
	Neuropathy	Male	123	56.50 (41.04, 71.97)	0.68 (0.60, 0.77)	Early failure	Reference		Male	44	83.19 (47.27, 119.12)	0.72 (0.57, 0.88)	Early failure	NG
		Female	187	53.23 (41.57, 64.89)	0.69 (0.62, 0.77)	Early failure	1.45 (0.98, 2.13)	0.197215	Female	23	79.34 (18.73, 139.95)	0.57 (0.40, 0.74)	Early failure
	Myasthenia gravis	Male	94	36.38 (26.62, 46.15)	0.80 (0.69, 0.91)	Early failure	Reference		Male	98	49.58 (38.90, 60.27)	0.98 (0.85, 1.11)	Random failure	Reference
		Female	52	31.41 (21.49, 41.33)	0.91 (0.72, 1.09)	Random failure	0.95 (0.58, 1.57)	0.891832	Female	52	37.19 (29.12, 45.25)	1.33 (1.08, 1.57)	Wear-out failure	0.68 (0.49, 0.95)	0.093117
	Encephalitis	Male	91	74.56 (48.03, 101.09)	0.61 (0.51, 0.71)	Early failure	Reference		Male	63	64.67 (43.80, 85.53)	0.81 (0.66, 0.96)	Early failure	Reference
		Female	96	115.14 (84.82, 145.46)	0.80 (0.68, 0.92)	Early failure	1.59 (1.02, 2.50)	0.197215	Female	45	67.22 (41.56, 92.88)	0.81 (0.64, 0.99)	Early failure	1.38 (0.85, 2.25)	0.336509
	Thrombocytopenia	Male	307	49.73 (41.49, 57.98)	0.72 (0.66, 0.77)	Early failure	Reference		Male	49	90.79 (51.22, 130.36)	0.68 (0.54, 0.82)	Early failure	Reference
		Female	342	47.48 (40.06, 54.90)	0.72 (0.66, 0.77)	Early failure	1.06 (0.83, 1.37)	0.78234	Female	72	55.22 (37.61, 72.84)	0.77 (0.65, 0.90)	Early failure	0.91 (0.48, 1.75)	0.853923
	Pancytopenia	Male	293	45.50 (37.87, 53.14)	0.72 (0.67, 0.78)	Early failure	Reference		Male	13	233.67 (24.77, 442.57)	0.64 (0.37, 0.92)	Early failure	NG
		Female	236	55.25 (45.87, 64.62)	0.80 (0.72, 0.87)	Early failure	1.09 (0.85, 1.40)	0.68745	Female	23	82.37 (31.17, 133.56)	0.70 (0.49, 0.91)	Early failure
	Myositis	Male	183	39.78 (32.84, 46.72)	0.88 (0.79, 0.97)	Early failure	Reference		Male	101	51.28 (41.14, 61.42)	1.05 (0.90, 1.19)	Random failure	Reference
		Female	134	46.86 (36.00, 57.71)	0.78 (0.69, 0.86)	Early failure	1.25 (0.93, 1.68)	0.325257	Female	75	60.23 (45.53, 74.92)	0.99 (0.84, 1.14)	Random failure	1.31 (0.99, 1.73)	0.160521
	Arthritis	Male	80	119.16 (78.14, 160.19)	0.67 (0.56, 0.78)	Early failure	Reference		Male	34	93.59 (59.42, 127.75)	0.97 (0.72, 1.22)	Random failure	NG
		Female	86	99.61 (60.88, 138.34)	0.57 (0.48, 0.67)	Early failure	0.57 (0.33, 1.01)	0.197215	Female	30	63.96 (29.24, 98.68)	0.70 (0.50, 0.89)	Early failure
	Myocarditis	Male	277	56.76 (47.44, 66.07)	0.76 (0.70, 0.82)	Early failure	Reference		Male	105	70.52 (50.30, 90.74)	0.71 (0.61, 0.80)	Early failure	Reference
		Female	339	71.32 (61.48, 81.15)	0.82 (0.75, 0.88)	Early failure	0.86 (0.70, 1.06)	0.338688	Female	99	47.70 (36.23, 59.18)	0.87 (0.75, 0.99)	Early failure	0.60 (0.41, 0.87)	0.042515
Abbreviations: AFT, accelerated failure time, TTO, time-to-onset; irAEs, immune-related adverse events; FAERS, Food and Drug Administration Adverse Event Reporting System; JADER, Japanese Adverse Drug Event Report database; aTR, adjusted time ratio; 95% CI, 95% confidence interval; NG, not give.
Note: Models were adjusted for age group (< 60, 60–69, ≥ 70, and unknown), primary neoplasm site (respiratory and intrathoracic, genitourinary tract, skin, gastrointestinal, other sites, and unspecified/missing), PD-1 inhibitor (nivolumab or pembrolizumab), and concomitant therapy (ipilimumab or tyrosine kinase inhibitor); and FAERS models were additionally adjusted for reporting regions (Asia, E…
